# Supplementary material for: Behavior in Australian Shepherd Dogs Assessed Using the C-BARQ: A Preliminary Study of Associations with Coat Color, Sex, and Neutering Status
Source: Vet Sci. 2026 Mar 21;13(3):299. doi: 10.3390/vetsci13030299 (PMC13030206; doi:10.3390/vetsci13030299)
Supplement: Supplementary file 1 [file vetsci-13-00299-s001.zip]

Archive with 1 entries (1 files):
- vetsci-4193870-supplementary.pdf
